# Supplementary material for: Determination of Cotinine, 3′-Hydroxycotinine and Nicotine 1′-Oxide in Urine of Passive and Active Young Smokers by LC-Orbitrap-MS/MS Technique
Source: Molecules. 2024 Aug 1;29(15):3643. doi: 10.3390/molecules29153643 (PMC11313786; doi:10.3390/molecules29153643)
Supplement: Supplementary file 1 [file molecules-29-03643-s001.zip]

Archive with 1 entries (1 files):
- molecules-3133040-supplementary.pdf
